# Supplementary material for: Validation of JEM Soignances Job-Exposure Matrix Through Comparison with Self-Reported Exposures Among Healthcare Workers in CONSTANCES
Source: J Occup Rehabil. 2025 Apr 2;36(2):480–92. doi: 10.1007/s10926-025-10289-0 (PMC13099736; doi:10.1007/s10926-025-10289-0)
Supplement: Supplementary file 2 — Supplementary file2 (XLSX 29 KB) [file 10926_2025_10289_MOESM2_ESM.xlsx]

## Sheet: Information
Validation of JEM Soignances job-exposure matrix through comparison with self-reported exposures among healthcare workers in CONSTANCES
Supplementary material 2. Summary of exposures included in JEM Soignances by occupational groups
This appendix is divided into 3 sheets :
1. 2A_Summary_exp_JEM_Soignances for JEM Soignances (exposure frequencies according to PCS-NAF groups)
2. 2B_Summary_exp_alt_JEM for the alternative version of the JEM (exposure frequencies according to PCS + NAF + Size + Type of establishment)
See below for data dictionnary.
Variable name	French label	English label
pcs	Code PCS	PCS code
lib_pcs	Libellé PCS	PCS label
naf	Code NAF	NAF code
lib_naf	Libellé NAF	NAF label
status	Statut de l'établissement (0-Privé/1-Public)	Establishment status (0-Private/1-Public)
size	Taille d'entreprise (0-<200/1-≥200)	Healthcare establishment size (0-<200/1-≥200)
N	Effectif des groupes d'emploi	Size of occupational groups
organizational	Exposition à au moins une contrainte organisationnelle	Exposure to at least one organizational constraint
biomechanical	Exposition à au moins un facteur biomécanique	Exposure to at least one biomechanical factor
physical and chemical	Exposition à au moins un facteur physique ou chimique	Exposure to at least one physical or chemical factor
psychosocial	Exposition à au moins un facteur psychosocial	Exposure to at least one psychosocial factor
	Nombre d'hommes concernés
	Nombre de femmes concernées
	Moyenne d'âge des patients
	Ecart type d'âge des patients
	Moyenne d'âge des hommes concernés
	Ecart type d'âge des hommes concernés
	Moyenne d'âge des femmes concernées
	Ecart type d'âge des femmes concernées
	Nombre de patients non exposés
	Nombre de patients exposés
	Nombre d'hommes non exposés
	Nombre d'hommes exposés
	Nombre de femmes non exposées
	Nombre de femmes exposées
	Pourcentage de patients exposés
	Pourcentage d'hommes exposés

## Sheet: 2A_Summary_exp_JEM_Soignances
pcs	lib_pcs	naf	lib_naf	N	organizational	biomechanical	physical and chemical	psychosocial
432A	Masseurs-kinésithérapeutes rééducateurs, libéraux	8690E	Activités des professionnels de la rééducation, de l’appareillage et des pédicures-podologues	490	49.2	91.2	2.9	4.4
432D	Autres spécialistes de la rééducation, salariés	#####	Pas d'information utile pour coder	52	21.2	48.1	11.5	2
431F	Infirmiers en soins généraux, salariés	8610Z	Activités hospitalières	1181	62.8	81.6	24.3	23.2
526C	Auxiliaires de puériculture	8610Z	Activités hospitalières	84	77.4	81	31	17.1
344A	Médecins hospitaliers sans activité libérale	8610Z	Activités hospitalières	448	57.8	32.6	31	11.4
344C	Internes en médecine, odontologie et pharmacie	8610Z	Activités hospitalières	252	61.8	28.6	42.6	4.6
526A	Aides-soignants (de la fonction publique ou du secteur privé)	8710A	Hébergement médicalisé pour personnes âgées	217	66.8	99.1	15.2	26.6
431D	Infirmiers spécialisés (autres qu'infirmiers psychiatriques et puéricultrices)	8610Z	Activités hospitalières	213	58.7	89.7	75.1	15.8
311D	Psychologues, psychanalystes, psychothérapeutes (non médecins)	86###	Activités pour la santé humaine	55	18.2	1.8	0	5.6
431G	Infirmiers libéraux	8690D	Activités des infirmiers et des sages-femmes	568	63	95.1	9.3	10.6
431C	Puéricultrices	8610Z	Activités hospitalières	90	71.1	62.2	37.8	14.6
525D	Agents de service hospitaliers (de la fonction publique ou du secteur privé)	8610Z	Activités hospitalières	243	58.3	93	22.7	17.2
311B	Médecins libéraux généralistes	8621Z	Activité des médecins généralistes	273	57.7	17.3	4.4	8.9
344D	Pharmaciens salariés	8610Z	Activités hospitalières	59	25.4	23.7	6.8	23.7
525D	Agents de service hospitaliers (de la fonction publique ou du secteur privé)	Q####	SANTÉ HUMAINE ET ACTION SOCIALE	28	60.7	92.9	14.3	19.2
344B	Médecins salariés non hospitaliers	8621Z	Activité des médecins généralistes	44	31.8	6.8	6.8	11.6
433D	Préparateurs en pharmacie	4773Z	Commerce de détail de produits pharmaceutiques en magasin spécialisé	251	44	81.7	6	17.6
526A	Aides-soignants (de la fonction publique ou du secteur privé)	86###	Activités pour la santé humaine	271	70.5	95.9	18.1	21.2
432B	Masseurs-kinésithérapeutes rééducateurs, salariés	86###	Activités pour la santé humaine	34	11.8	91.2	5.9	14.7
526A	Aides-soignants (de la fonction publique ou du secteur privé)	8810A	Aide à domicile	37	35.1	97.3	10.8	8.3
431F	Infirmiers en soins généraux, salariés	#####	Pas d'information utile pour coder	456	62.7	81.1	20.2	23.8
311D	Psychologues, psychanalystes, psychothérapeutes (non médecins)	87###	Hébergement médico-social et social	60	11.7	18.3	3.3	11.7
526C	Auxiliaires de puériculture	#####	Pas d'information utile pour coder	41	26.8	92.7	22	5
526A	Aides-soignants (de la fonction publique ou du secteur privé)	8610Z	Activités hospitalières	530	68.7	97.2	23.6	19.7
433A	Techniciens médicaux	8622A	Activités de radiodiagnostic et de radiothérapie	70	52.9	84.3	75.7	10.1
526C	Auxiliaires de puériculture	8891A	Accueil de jeunes enfants	146	22.6	98.6	43.8	6.6
311C	Chirurgiens dentistes (libéraux ou salariés)	8623Z	Pratique dentaire	220	39.1	70.9	76.4	3.9
431F	Infirmiers en soins généraux, salariés	8690D	Activités des infirmiers et des sages-femmes	32	46.9	81.2	12.5	3.2
526E	Ambulanciers salariés (du secteur public ou du secteur privé)	8690A	Ambulances	122	64.8	92.6	20.5	16.9
344B	Médecins salariés non hospitaliers	#####	Pas d'information utile pour coder	19	31.6	15.8	5.3	5.6
433D	Préparateurs en pharmacie	86###	Activités pour la santé humaine	22	59.1	90.9	13.6	4.5
433C	Autres spécialistes de l'appareillage médical (indépendants et salariés)	8623Z	Pratique dentaire	30	16.7	53.3	56.7	18.5
526A	Aides-soignants (de la fonction publique ou du secteur privé)	#####	Pas d'information utile pour coder	293	67.6	96.2	16	20.5
432C	Autres spécialistes de la rééducation, libéraux	8690E	Activités des professionnels de la rééducation, de l’appareillage et des pédicures-podologues	300	30.3	42.3	8.7	7
433A	Techniciens médicaux	8610Z	Activités hospitalières	155	41.9	74.2	55.2	15.4
431F	Infirmiers en soins généraux, salariés	86###	Activités pour la santé humaine	494	62.5	80.6	22.9	21.3
433A	Techniciens médicaux	86###	Activités pour la santé humaine	141	40.7	73	52.5	26.1
526B	Assistants dentaires, médicaux et vétérinaires, aides de techniciens médicaux	8623Z	Pratique dentaire	125	18.4	57.6	60.8	12.8
431A	Cadres infirmiers et assimilés	8610Z	Activités hospitalières	181	29.3	23.8	9.4	22.6
526D	Aides médico-psychologiques	87###	Hébergement médico-social et social	109	56.9	72.5	13.8	14.6
432A	Masseurs-kinésithérapeutes rééducateurs, libéraux	86###	Activités pour la santé humaine	38	55.3	89.5	2.6	5.4
525D	Agents de service hospitaliers (de la fonction publique ou du secteur privé)	8710A	Hébergement médicalisé pour personnes âgées	126	51.6	92.1	11.1	24.8
433B	Opticiens lunetiers et audioprothésistes (indépendants et salariés)	4778A	Commerces de détail d'optique	120	69.2	31.7	35	12.7
431A	Cadres infirmiers et assimilés	87###	Hébergement médico-social et social	12	16.7	33.3	0	16.7
432B	Masseurs-kinésithérapeutes rééducateurs, salariés	#####	Pas d'information utile pour coder	40	30	90	12.5	2.8
431B	Infirmiers psychiatriques	8610Z	Activités hospitalières	83	53	60.2	18.1	14.6
431E	Sages-femmes (libérales ou salariées)	8610Z	Activités hospitalières	209	73.7	78.9	19.6	31.6
525D	Agents de service hospitaliers (de la fonction publique ou du secteur privé)	86###	Activités pour la santé humaine	31	67.7	93.5	29	21.4
311A	Médecins libéraux spécialistes	86###	Activités pour la santé humaine	16	56.2	25	31.2	6.7
311D	Psychologues, psychanalystes, psychothérapeutes (non médecins)	8690F	Activités de santé humaine non classées ailleurs	40	17.5	30	7.5	12.5
431F	Infirmiers en soins généraux, salariés	8710A	Hébergement médicalisé pour personnes âgées	104	55.8	87.5	6.7	27.7
344D	Pharmaciens salariés	4773Z	Commerce de détail de produits pharmaceutiques en magasin spécialisé	190	45.8	66.8	6.3	13.4
526C	Auxiliaires de puériculture	8411Z	Administration publique générale	13	0	84.6	38.5	0
311A	Médecins libéraux spécialistes	8622C	Autres activités des médecins spécialistes	53	49.1	28.3	13.2	9.8
526C	Auxiliaires de puériculture	87###	Hébergement médico-social et social	13	23.1	100	7.7	33.3
432C	Autres spécialistes de la rééducation, libéraux	8690F	Activités de santé humaine non classées ailleurs	11	18.2	63.6	0	0
526A	Aides-soignants (de la fonction publique ou du secteur privé)	8690D	Activités des infirmiers et des sages-femmes	45	53.3	95.6	11.1	9.3
431F	Infirmiers en soins généraux, salariés	85###	Enseignement	96	6.2	28.1	5.2	8.9
431E	Sages-femmes (libérales ou salariées)	86###	Activités pour la santé humaine	12	66.7	66.7	33.3	16.7
526B	Assistants dentaires, médicaux et vétérinaires, aides de techniciens médicaux	7500Z	Activités vétérinaires	53	45.3	86.8	71.7	13.7
311D	Psychologues, psychanalystes, psychothérapeutes (non médecins)	8610Z	Activités hospitalières	97	4.1	10.3	3.1	13.7
433A	Techniciens médicaux	8690B	Laboratoires d'analyses médicales	148	40.5	55.4	38.5	23.6
311B	Médecins libéraux généralistes	86###	Activités pour la santé humaine	15	66.7	20	0	20
431E	Sages-femmes (libérales ou salariées)	8690D	Activités des infirmiers et des sages-femmes	47	42.6	34	4.3	4.3
344A	Médecins hospitaliers sans activité libérale	86###	Activités pour la santé humaine	68	55.9	25	25	13.2
344B	Médecins salariés non hospitaliers	86###	Activités pour la santé humaine	26	26.9	15.4	15.4	0
526D	Aides médico-psychologiques	86###	Activités pour la santé humaine	15	60	93.3	6.7	14.3
526A	Aides-soignants (de la fonction publique ou du secteur privé)	87###	Hébergement médico-social et social	45	55.6	91.1	13.3	20.9
431A	Cadres infirmiers et assimilés	8542Z	Enseignement supérieur	21	9.5	23.8	14.3	14.3
433A	Techniciens médicaux	8690C	Centres de collecte et banques d'organes	14	57.1	78.6	50	15.4
432B	Masseurs-kinésithérapeutes rééducateurs, salariés	8690E	Activités des professionnels de la rééducation, de l’appareillage et des pédicures-podologues	15	13.3	100	6.7	13.3
433A	Techniciens médicaux	#####	Pas d'information utile pour coder	24	33.3	62.5	33.3	17.4
432D	Autres spécialistes de la rééducation, salariés	86###	Activités pour la santé humaine	79	11.4	57	13.9	6.5
526A	Aides-soignants (de la fonction publique ou du secteur privé)	8899B	Action sociale sans hébergement n.c.a.	12	66.7	100	16.7	41.7
433B	Opticiens lunetiers et audioprothésistes (indépendants et salariés)	#####	Pas d'information utile pour coder	13	61.5	30.8	61.5	15.4
432D	Autres spécialistes de la rééducation, salariés	8610Z	Activités hospitalières	70	7.1	47.1	7.1	15.9
431C	Puéricultrices	#####	Pas d'information utile pour coder	21	47.6	76.2	23.8	0
431A	Cadres infirmiers et assimilés	8891A	Accueil de jeunes enfants	46	17.4	73.9	26.1	10.9
431C	Puéricultrices	8891A	Accueil de jeunes enfants	20	5	75	25	25
344D	Pharmaciens salariés	21###	Industrie pharmaceutique	21	33.3	14.3	4.8	10
433D	Préparateurs en pharmacie	8610Z	Activités hospitalières	42	9.5	85.7	21.4	12.2
311E	Vétérinaires (libéraux ou salariés)	7500Z	Activités vétérinaires	36	55.6	80.6	61.1	8.8
525D	Agents de service hospitaliers (de la fonction publique ou du secteur privé)	87###	Hébergement médico-social et social	29	62.1	72.4	0	7.7
344C	Internes en médecine, odontologie et pharmacie	86###	Activités pour la santé humaine	37	40.5	27	40.5	5.6
431A	Cadres infirmiers et assimilés	86###	Activités pour la santé humaine	79	24.1	32.9	7.6	17.1
433D	Préparateurs en pharmacie	#####	Pas d'information utile pour coder	11	63.6	81.8	18.2	-
432D	Autres spécialistes de la rééducation, salariés	87###	Hébergement médico-social et social	40	12.5	47.5	7.5	7.5
344D	Pharmaciens salariés	86###	Activités pour la santé humaine	23	56.5	47.8	13	8.7
432B	Masseurs-kinésithérapeutes rééducateurs, salariés	8610Z	Activités hospitalières	33	24.2	93.9	21.2	21.2
311D	Psychologues, psychanalystes, psychothérapeutes (non médecins)	8790A	Hébergement social pour enfants en difficultés	11	9.1	9.1	0	18.2
526D	Aides médico-psychologiques	8710A	Hébergement médicalisé pour personnes âgées	26	50	88.5	11.5	30.4
431C	Puéricultrices	8411Z	Administration publique générale	29	0	37.9	0	3.7
344B	Médecins salariés non hospitaliers	85###	Enseignement	14	7.1	21.4	0	15.4
431F	Infirmiers en soins généraux, salariés	8621Z	Activité des médecins généralistes	22	22.7	22.7	13.6	28.6
432C	Autres spécialistes de la rééducation, libéraux	86###	Activités pour la santé humaine	27	29.6	63	25.9	3.8
431F	Infirmiers en soins généraux, salariés	87###	Hébergement médico-social et social	29	44.8	55.2	27.6	25
526E	Ambulanciers salariés (du secteur public ou du secteur privé)	86###	Activités pour la santé humaine	14	71.4	100	14.3	41.7
526D	Aides médico-psychologiques	8610Z	Activités hospitalières	11	63.6	63.6	27.3	-
526D	Aides médico-psychologiques	#####	Pas d'information utile pour coder	24	65.2	83.3	4.2	19
526B	Assistants dentaires, médicaux et vétérinaires, aides de techniciens médicaux	86###	Activités pour la santé humaine	37	16.2	51.4	37.8	25.7
311D	Psychologues, psychanalystes, psychothérapeutes (non médecins)	#####	Pas d'information utile pour coder	39	23.1	12.8	5.1	2.7
431C	Puéricultrices	86###	Activités pour la santé humaine	28	64.3	60.7	35.7	18.5
526C	Auxiliaires de puériculture	86###	Activités pour la santé humaine	17	52.9	94.1	11.8	11.8
311A	Médecins libéraux spécialistes	8622#	Activité des médecins spécialistes	13	61.5	38.5	7.7	0
431D	Infirmiers spécialisés (autres qu'infirmiers psychiatriques et puéricultrices)	86###	Activités pour la santé humaine	14	50	85.7	64.3	15.4
431F	Infirmiers en soins généraux, salariés	8899B	Action sociale sans hébergement n.c.a.	12	25	66.7	0	0
431A	Cadres infirmiers et assimilés	8710A	Hébergement médicalisé pour personnes âgées	24	20.8	25	4.2	8.7
526B	Assistants dentaires, médicaux et vétérinaires, aides de techniciens médicaux	8610Z	Activités hospitalières	12	41.7	75	41.7	27.3
432D	Autres spécialistes de la rééducation, salariés	8690E	Activités des professionnels de la rééducation, de l’appareillage et des pédicures-podologues	25	20	48	4	8
431F	Infirmiers en soins généraux, salariés	853##	Enseignement secondaire	11	9.1	9.1	0	9.1
431A	Cadres infirmiers et assimilés	#####	Pas d'information utile pour coder	22	40.9	22.7	9.1	22.7
431G	Infirmiers libéraux	86###	Activités pour la santé humaine	21	61.9	95.2	14.3	5
526E	Ambulanciers salariés (du secteur public ou du secteur privé)	8610Z	Activités hospitalières	11	81.8	100	9.1	9.1
344B	Médecins salariés non hospitaliers	8622C	Autres activités des médecins spécialistes	14	35.7	35.7	0	7.1
431F	Infirmiers en soins généraux, salariés	8411Z	Administration publique générale	17	11.8	47.1	11.8	0
433C	Autres spécialistes de l'appareillage médical (indépendants et salariés)	3250A	Fabrication de matériel médico-chirurgical et dentaire	19	10.5	68.4	47.4	22.2
311C	Chirurgiens dentistes (libéraux ou salariés)	86###	Activités pour la santé humaine	12	16.7	66.7	83.3	8.3

## Sheet: 2B_Summary_exp_alt_JEM 
pcs	lib_pcs	naf	lib_naf	status	size	N	organizational	biomechanical	physical and chemical	psychosocial
432A	Masseurs-kinésithérapeutes rééducateurs, libéraux	8690E	Activités des professionnels de la rééducation, de l’appareillage et des pédicures-podologues	0	-	210	51.9	90.5	2.9	4.4
432D	Autres spécialistes de la rééducation, salariés	#####	Pas d'information utile pour coder	1	0	15	20	33.3	6.7	0
431F	Infirmiers en soins généraux, salariés	8610Z	Activités hospitalières	1	1	911	61.5	81.8	23.9	23.1
526C	Auxiliaires de puériculture	8610Z	Activités hospitalières	1	0	24	79.2	83.3	25	21.7
344A	Médecins hospitaliers sans activité libérale	8610Z	Activités hospitalières	1	1	371	58.5	31.8	31	11.3
344C	Internes en médecine, odontologie et pharmacie	8610Z	Activités hospitalières	1	1	208	62	31.2	47.1	5.6
526A	Aides-soignants (de la fonction publique ou du secteur privé)	8710A	Hébergement médicalisé pour personnes âgées	1	0	57	64.9	100	15.8	25
431F	Infirmiers en soins généraux, salariés	8610Z	Activités hospitalières	1	0	176	70.3	85.8	25.6	27.1
431D	Infirmiers spécialisés (autres qu'infirmiers psychiatriques et puéricultrices)	8610Z	Activités hospitalières	1	1	133	62.4	90.2	76.7	12.9
431G	Infirmiers libéraux	8690D	Activités des infirmiers et des sages-femmes	0	0	193	63.2	96.4	9.3	10.9
431C	Puéricultrices	8610Z	Activités hospitalières	1	1	78	70.5	65.4	39.7	15.4
525D	Agents de service hospitaliers (de la fonction publique ou du secteur privé)	8610Z	Activités hospitalières	0	0	13	61.5	100	7.7	-
311B	Médecins libéraux généralistes	8621Z	Activité des médecins généralistes	-	-	41	50	7.5	0	4.9
344D	Pharmaciens salariés	8610Z	Activités hospitalières	1	0	13	7.7	46.2	7.7	30.8
344B	Médecins salariés non hospitaliers	8621Z	Activité des médecins généralistes	0	0	11	0	0	9.1	-
433D	Préparateurs en pharmacie	4773Z	Commerce de détail de produits pharmaceutiques en magasin spécialisé	0	0	219	43.4	81.7	6.4	17.8
432A	Masseurs-kinésithérapeutes rééducateurs, libéraux	8690E	Activités des professionnels de la rééducation, de l’appareillage et des pédicures-podologues	0	0	187	54.5	92.5	2.1	3.9
432B	Masseurs-kinésithérapeutes rééducateurs, salariés	86###	Activités pour la santé humaine	1	0	15	13.3	80	6.7	26.7
526A	Aides-soignants (de la fonction publique ou du secteur privé)	8810A	Aide à domicile	0	0	13	30.8	100	7.7	7.7
431F	Infirmiers en soins généraux, salariés	#####	Pas d'information utile pour coder	1	1	268	64.6	81.3	23.5	26.1
311D	Psychologues, psychanalystes, psychothérapeutes (non médecins)	87###	Hébergement médico-social et social	1	1	15	0	40	0	0
526C	Auxiliaires de puériculture	#####	Pas d'information utile pour coder	1	1	23	34.8	91.3	30.4	8.7
525D	Agents de service hospitaliers (de la fonction publique ou du secteur privé)	8610Z	Activités hospitalières	1	0	41	53.7	95.1	17.1	22.5
526A	Aides-soignants (de la fonction publique ou du secteur privé)	8610Z	Activités hospitalières	1	1	370	69.5	97.6	24.1	16.9
433A	Techniciens médicaux	8622A	Activités de radiodiagnostic et de radiothérapie	1	1	24	58.3	91.7	70.8	4.3
526C	Auxiliaires de puériculture	8891A	Accueil de jeunes enfants	0	1	25	20	100	48	0
432A	Masseurs-kinésithérapeutes rééducateurs, libéraux	8690E	Activités des professionnels de la rééducation, de l’appareillage et des pédicures-podologues	-	-	63	31.7	88.9	4.8	4.9
311C	Chirurgiens dentistes (libéraux ou salariés)	8623Z	Pratique dentaire	0	-	116	41.4	66.4	79.3	3.6
526A	Aides-soignants (de la fonction publique ou du secteur privé)	8610Z	Activités hospitalières	1	0	89	68.5	96.6	24.7	30.1
526E	Ambulanciers salariés (du secteur public ou du secteur privé)	8690A	Ambulances	0	0	95	61.1	92.6	14.7	19.6
433C	Autres spécialistes de l'appareillage médical (indépendants et salariés)	8623Z	Pratique dentaire	0	0	20	20	45	75	15.8
526A	Aides-soignants (de la fonction publique ou du secteur privé)	#####	Pas d'information utile pour coder	1	0	63	76.2	98.4	19	33.9
431F	Infirmiers en soins généraux, salariés	#####	Pas d'information utile pour coder	0	0	27	55.6	74.1	14.8	3.7
432C	Autres spécialistes de la rééducation, libéraux	8690E	Activités des professionnels de la rééducation, de l’appareillage et des pédicures-podologues	0	-	103	30.1	43.7	5.8	6.1
433A	Techniciens médicaux	8610Z	Activités hospitalières	1	1	130	43.8	73.1	55.4	13.6
431F	Infirmiers en soins généraux, salariés	86###	Activités pour la santé humaine	1	1	295	63.7	81.7	22.4	19.8
433A	Techniciens médicaux	86###	Activités pour la santé humaine	1	1	64	39.1	75	60.9	12.9
431F	Infirmiers en soins généraux, salariés	86###	Activités pour la santé humaine	1	0	131	59.5	78.6	22.1	20.3
311C	Chirurgiens dentistes (libéraux ou salariés)	8623Z	Pratique dentaire	0	0	73	38.4	83.6	75.3	3
526B	Assistants dentaires, médicaux et vétérinaires, aides de techniciens médicaux	8623Z	Pratique dentaire	0	0	101	20.8	54.5	62.4	11.6
431F	Infirmiers en soins généraux, salariés	#####	Pas d'information utile pour coder	1	0	124	62.1	79.8	16.9	24.4
431A	Cadres infirmiers et assimilés	8610Z	Activités hospitalières	1	1	146	30.1	24.7	8.2	23.2
311B	Médecins libéraux généralistes	8621Z	Activité des médecins généralistes	0	-	108	63	23.1	1.9	12.1
526D	Aides médico-psychologiques	87###	Hébergement médico-social et social	1	0	68	60.3	69.1	13.2	15.6
526C	Auxiliaires de puériculture	8610Z	Activités hospitalières	1	1	56	78.6	80.4	32.1	16.4
432A	Masseurs-kinésithérapeutes rééducateurs, libéraux	86###	Activités pour la santé humaine	0	0	13	46.2	84.6	0	7.7
525D	Agents de service hospitaliers (de la fonction publique ou du secteur privé)	8710A	Hébergement médicalisé pour personnes âgées	0	1	23	65.2	100	26.1	17.4
433B	Opticiens lunetiers et audioprothésistes (indépendants et salariés)	4778A	Commerces de détail d'optique	1	0	74	68.9	33.8	37.8	15.1
526A	Aides-soignants (de la fonction publique ou du secteur privé)	86###	Activités pour la santé humaine	0	0	27	66.7	92.6	18.5	15.4
432B	Masseurs-kinésithérapeutes rééducateurs, salariés	#####	Pas d'information utile pour coder	1	1	19	26.3	89.5	15.8	0
431B	Infirmiers psychiatriques	8610Z	Activités hospitalières	1	1	63	44.4	58.7	20.6	14.5
431E	Sages-femmes (libérales ou salariées)	8610Z	Activités hospitalières	1	1	162	72.8	77.2	17.9	34
526A	Aides-soignants (de la fonction publique ou du secteur privé)	8610Z	Activités hospitalières	1	-	17	76.5	94.1	23.5	31.2
431F	Infirmiers en soins généraux, salariés	86###	Activités pour la santé humaine	0	0	28	57.1	82.1	14.3	25
431F	Infirmiers en soins généraux, salariés	8710A	Hébergement médicalisé pour personnes âgées	0	1	18	50	100	5.6	22.2
431F	Infirmiers en soins généraux, salariés	8710A	Hébergement médicalisé pour personnes âgées	1	1	22	86.4	86.4	9.1	30
344D	Pharmaciens salariés	4773Z	Commerce de détail de produits pharmaceutiques en magasin spécialisé	0	0	155	47.7	68.4	6.5	12.6
526C	Auxiliaires de puériculture	8891A	Accueil de jeunes enfants	0	0	31	16.1	100	48.4	9.7
344A	Médecins hospitaliers sans activité libérale	8610Z	Activités hospitalières	1	-	22	59.1	50	36.4	14.3
431F	Infirmiers en soins généraux, salariés	8610Z	Activités hospitalières	1	-	37	70.3	81.1	43.2	5.6
526A	Aides-soignants (de la fonction publique ou du secteur privé)	86###	Activités pour la santé humaine	1	0	92	76.1	95.7	13	25.3
431G	Infirmiers libéraux	8690D	Activités des infirmiers et des sages-femmes	0	-	138	71	95.7	10.9	13.8
432C	Autres spécialistes de la rééducation, libéraux	8690E	Activités des professionnels de la rééducation, de l’appareillage et des pédicures-podologues	0	0	116	35.3	44.8	12.1	7.1
525D	Agents de service hospitaliers (de la fonction publique ou du secteur privé)	8610Z	Activités hospitalières	1	1	151	62	92.1	25.3	17
311D	Psychologues, psychanalystes, psychothérapeutes (non médecins)	87###	Hébergement médico-social et social	1	0	23	17.4	8.7	4.3	13
431F	Infirmiers en soins généraux, salariés	85###	Enseignement	1	1	64	7.8	31.2	4.7	10.2
526A	Aides-soignants (de la fonction publique ou du secteur privé)	#####	Pas d'information utile pour coder	0	1	26	80.8	92.3	11.5	17.4
344D	Pharmaciens salariés	4773Z	Commerce de détail de produits pharmaceutiques en magasin spécialisé	1	0	20	40	60	5	25
433A	Techniciens médicaux	86###	Activités pour la santé humaine	1	0	48	43.8	72.9	47.9	34
526A	Aides-soignants (de la fonction publique ou du secteur privé)	86###	Activités pour la santé humaine	1	1	119	71.4	96.6	22.7	19.8
311B	Médecins libéraux généralistes	8621Z	Activité des médecins généralistes	0	0	83	59	14.5	7.2	8.6
431A	Cadres infirmiers et assimilés	8610Z	Activités hospitalières	1	0	22	31.8	27.3	18.2	22.7
431B	Infirmiers psychiatriques	8610Z	Activités hospitalières	1	0	13	76.9	76.9	15.4	15.4
311B	Médecins libéraux généralistes	8621Z	Activité des médecins généralistes	-	0	24	41.7	8.3	4.2	0
431F	Infirmiers en soins généraux, salariés	8610Z	Activités hospitalières	0	0	32	62.5	75	12.5	25.8
526B	Assistants dentaires, médicaux et vétérinaires, aides de techniciens médicaux	7500Z	Activités vétérinaires	0	0	47	51.1	93.6	74.5	15.6
431F	Infirmiers en soins généraux, salariés	8710A	Hébergement médicalisé pour personnes âgées	1	0	37	45.9	81.1	5.4	36.1
344B	Médecins salariés non hospitaliers	8621Z	Activité des médecins généralistes	1	1	12	41.7	8.3	16.7	16.7
311D	Psychologues, psychanalystes, psychothérapeutes (non médecins)	8610Z	Activités hospitalières	1	0	18	5.6	16.7	5.6	27.8
526A	Aides-soignants (de la fonction publique ou du secteur privé)	8690D	Activités des infirmiers et des sages-femmes	0	0	16	37.5	93.8	6.2	7.1
344A	Médecins hospitaliers sans activité libérale	8610Z	Activités hospitalières	1	0	34	52.9	35.3	38.2	12.1
431G	Infirmiers libéraux	8690D	Activités des infirmiers et des sages-femmes	-	-	154	57.1	96.8	5.8	7.7
311D	Psychologues, psychanalystes, psychothérapeutes (non médecins)	86###	Activités pour la santé humaine	1	0	12	16.7	0	0	25
433A	Techniciens médicaux	8690B	Laboratoires d'analyses médicales	1	1	31	22.6	58.1	38.7	20
525D	Agents de service hospitaliers (de la fonction publique ou du secteur privé)	8710A	Hébergement médicalisé pour personnes âgées	1	0	37	51.4	97.3	8.1	24.3
526A	Aides-soignants (de la fonction publique ou du secteur privé)	8610Z	Activités hospitalières	0	0	16	68.8	93.8	6.2	21.4
526D	Aides médico-psychologiques	87###	Hébergement médico-social et social	0	0	22	45.5	86.4	27.3	14.3
526A	Aides-soignants (de la fonction publique ou du secteur privé)	#####	Pas d'information utile pour coder	1	1	140	66.4	97.9	19.3	17.3
433A	Techniciens médicaux	8690B	Laboratoires d'analyses médicales	1	0	84	50	54.8	38.1	26.8
526A	Aides-soignants (de la fonction publique ou du secteur privé)	8610Z	Activités hospitalières	0	1	24	58.3	100	16.7	17.4
431A	Cadres infirmiers et assimilés	8542Z	Enseignement supérieur	1	1	17	11.8	23.5	11.8	11.8
526C	Auxiliaires de puériculture	8891A	Accueil de jeunes enfants	1	0	17	29.4	100	41.2	5.9
525D	Agents de service hospitaliers (de la fonction publique ou du secteur privé)	8610Z	Activités hospitalières	0	1	17	41.2	82.4	11.8	12.5
433A	Techniciens médicaux	8690B	Laboratoires d'analyses médicales	0	0	26	34.6	53.8	42.3	23.1
432A	Masseurs-kinésithérapeutes rééducateurs, libéraux	8690E	Activités des professionnels de la rééducation, de l’appareillage et des pédicures-podologues	-	0	19	26.3	94.7	0	10.5
526A	Aides-soignants (de la fonction publique ou du secteur privé)	#####	Pas d'information utile pour coder	0	0	45	57.8	91.1	11.1	14.6
431E	Sages-femmes (libérales ou salariées)	8610Z	Activités hospitalières	1	0	40	75	85	30	25
526A	Aides-soignants (de la fonction publique ou du secteur privé)	8710A	Hébergement médicalisé pour personnes âgées	0	1	67	67.2	100	16.4	29
526A	Aides-soignants (de la fonction publique ou du secteur privé)	8710A	Hébergement médicalisé pour personnes âgées	0	0	39	74.4	97.4	10.3	34.2
432D	Autres spécialistes de la rééducation, salariés	86###	Activités pour la santé humaine	1	0	35	8.6	60	14.3	5.9
432D	Autres spécialistes de la rééducation, salariés	86###	Activités pour la santé humaine	0	0	14	7.1	50	7.1	23.1
431D	Infirmiers spécialisés (autres qu'infirmiers psychiatriques et puéricultrices)	8610Z	Activités hospitalières	1	0	56	57.1	91.1	73.2	24.1
432D	Autres spécialistes de la rééducation, salariés	8610Z	Activités hospitalières	1	1	52	5.8	38.5	5.8	17.3
344D	Pharmaciens salariés	8610Z	Activités hospitalières	1	1	40	32.5	7.5	7.5	17.5
526C	Auxiliaires de puériculture	8891A	Accueil de jeunes enfants	1	1	71	25.4	98.6	42.3	7.6
433A	Techniciens médicaux	8610Z	Activités hospitalières	1	0	14	28.6	85.7	42.9	21.4
431C	Puéricultrices	#####	Pas d'information utile pour coder	1	1	18	50	72.2	27.8	0
311D	Psychologues, psychanalystes, psychothérapeutes (non médecins)	8610Z	Activités hospitalières	1	1	68	2.9	10.3	1.5	10.4
431E	Sages-femmes (libérales ou salariées)	8690D	Activités des infirmiers et des sages-femmes	0	-	15	26.7	26.7	6.7	0
431C	Puéricultrices	8891A	Accueil de jeunes enfants	1	1	15	6.7	73.3	20	20
344D	Pharmaciens salariés	21###	Industrie pharmaceutique	1	0	19	31.6	10.5	5.3	11.1
433D	Préparateurs en pharmacie	8610Z	Activités hospitalières	1	1	35	8.6	82.9	25.7	11.8
525D	Agents de service hospitaliers (de la fonction publique ou du secteur privé)	8710A	Hébergement médicalisé pour personnes âgées	0	0	37	43.2	81.1	8.1	20
344C	Internes en médecine, odontologie et pharmacie	8610Z	Activités hospitalières	0	1	15	60	6.7	13.3	0
344A	Médecins hospitaliers sans activité libérale	86###	Activités pour la santé humaine	1	1	48	54.2	18.8	27.1	14.6
432D	Autres spécialistes de la rééducation, salariés	8610Z	Activités hospitalières	1	0	15	6.7	66.7	13.3	7.1
525D	Agents de service hospitaliers (de la fonction publique ou du secteur privé)	87###	Hébergement médico-social et social	1	0	11	63.6	81.8	0	-
431F	Infirmiers en soins généraux, salariés	86###	Activités pour la santé humaine	0	1	13	61.5	69.2	23.1	46.2
344C	Internes en médecine, odontologie et pharmacie	86###	Activités pour la santé humaine	1	1	34	41.2	29.4	44.1	6.1
431A	Cadres infirmiers et assimilés	86###	Activités pour la santé humaine	1	1	52	23.1	28.8	7.7	20.4
431F	Infirmiers en soins généraux, salariés	8710A	Hébergement médicalisé pour personnes âgées	0	0	22	50	86.4	9.1	22.7
432C	Autres spécialistes de la rééducation, libéraux	8690E	Activités des professionnels de la rééducation, de l’appareillage et des pédicures-podologues	-	-	49	20.4	36.7	8.2	6.7
526A	Aides-soignants (de la fonction publique ou du secteur privé)	8710A	Hébergement médicalisé pour personnes âgées	1	1	35	57.1	100	17.1	22.6
433A	Techniciens médicaux	86###	Activités pour la santé humaine	0	0	25	37.5	68	44	40
432D	Autres spécialistes de la rééducation, salariés	87###	Hébergement médico-social et social	1	0	19	10.5	57.9	0	5.3
432A	Masseurs-kinésithérapeutes rééducateurs, libéraux	86###	Activités pour la santé humaine	0	-	20	60	95	5	5.3
526A	Aides-soignants (de la fonction publique ou du secteur privé)	87###	Hébergement médico-social et social	1	0	20	40	90	15	31.6
344D	Pharmaciens salariés	86###	Activités pour la santé humaine	0	0	15	60	66.7	6.7	6.7
311D	Psychologues, psychanalystes, psychothérapeutes (non médecins)	87###	Hébergement médico-social et social	0	0	13	7.7	15.4	7.7	15.4
431A	Cadres infirmiers et assimilés	8891A	Accueil de jeunes enfants	1	1	18	11.1	72.2	11.1	11.1
431G	Infirmiers libéraux	8690D	Activités des infirmiers et des sages-femmes	-	0	60	61.7	88.3	10	5.1
432D	Autres spécialistes de la rééducation, salariés	#####	Pas d'information utile pour coder	1	1	13	0	38.5	7.7	0
433B	Opticiens lunetiers et audioprothésistes (indépendants et salariés)	4778A	Commerces de détail d'optique	0	0	40	70	30	32.5	10
526E	Ambulanciers salariés (du secteur public ou du secteur privé)	8690A	Ambulances	1	0	19	68.4	94.7	36.8	10.5
432B	Masseurs-kinésithérapeutes rééducateurs, salariés	8610Z	Activités hospitalières	1	1	20	30	95	20	25
432B	Masseurs-kinésithérapeutes rééducateurs, salariés	#####	Pas d'information utile pour coder	1	0	12	8.3	83.3	8.3	-
431E	Sages-femmes (libérales ou salariées)	8690D	Activités des infirmiers et des sages-femmes	0	0	17	52.9	41.2	5.9	5.9
526D	Aides médico-psychologiques	8710A	Hébergement médicalisé pour personnes âgées	1	0	16	50	93.8	6.2	20
433A	Techniciens médicaux	8622A	Activités de radiodiagnostic et de radiothérapie	0	0	31	51.6	87.1	74.2	9.7
431C	Puéricultrices	8411Z	Administration publique générale	1	1	29	0	37.9	0	3.7
525D	Agents de service hospitaliers (de la fonction publique ou du secteur privé)	8710A	Hébergement médicalisé pour personnes âgées	1	1	13	53.8	100	7.7	33.3
344B	Médecins salariés non hospitaliers	85###	Enseignement	1	1	13	7.7	15.4	0	16.7
432C	Autres spécialistes de la rééducation, libéraux	86###	Activités pour la santé humaine	0	0	12	33.3	66.7	33.3	8.3
431G	Infirmiers libéraux	8690D	Activités des infirmiers et des sages-femmes	1	1	11	54.5	100	36.4	36.4
526A	Aides-soignants (de la fonction publique ou du secteur privé)	8690D	Activités des infirmiers et des sages-femmes	1	0	14	71.4	100	7.1	14.3
526A	Aides-soignants (de la fonction publique ou du secteur privé)	86###	Activités pour la santé humaine	0	1	16	68.8	100	18.8	13.3
526B	Assistants dentaires, médicaux et vétérinaires, aides de techniciens médicaux	8623Z	Pratique dentaire	1	0	11	9.1	81.8	54.5	18.2
526B	Assistants dentaires, médicaux et vétérinaires, aides de techniciens médicaux	86###	Activités pour la santé humaine	1	0	15	13.3	60	33.3	33.3
431F	Infirmiers en soins généraux, salariés	85###	Enseignement	0	1	25	4	20	4	4.2
431C	Puéricultrices	86###	Activités pour la santé humaine	1	1	25	64	64	36	12.5
432D	Autres spécialistes de la rééducation, salariés	86###	Activités pour la santé humaine	1	1	24	8.3	62.5	16.7	0
525D	Agents de service hospitaliers (de la fonction publique ou du secteur privé)	86###	Activités pour la santé humaine	1	1	12	83.3	91.7	33.3	-
433D	Préparateurs en pharmacie	86###	Activités pour la santé humaine	0	0	17	64.7	88.2	11.8	5.9
433D	Préparateurs en pharmacie	4773Z	Commerce de détail de produits pharmaceutiques en magasin spécialisé	1	0	19	42.1	89.5	5.3	21.1
311E	Vétérinaires (libéraux ou salariés)	7500Z	Activités vétérinaires	0	0	25	64	88	72	4.2
311D	Psychologues, psychanalystes, psychothérapeutes (non médecins)	8690F	Activités de santé humaine non classées ailleurs	1	1	11	0	36.4	0	9.1
311D	Psychologues, psychanalystes, psychothérapeutes (non médecins)	86###	Activités pour la santé humaine	1	1	26	11.5	3.8	0	0
432B	Masseurs-kinésithérapeutes rééducateurs, salariés	8610Z	Activités hospitalières	1	0	11	9.1	90.9	27.3	18.2
311A	Médecins libéraux spécialistes	8622C	Autres activités des médecins spécialistes	0	-	18	38.9	22.2	11.1	6.2
431F	Infirmiers en soins généraux, salariés	86###	Activités pour la santé humaine	1	-	16	68.8	81.2	50	31.2
526B	Assistants dentaires, médicaux et vétérinaires, aides de techniciens médicaux	86###	Activités pour la santé humaine	0	0	18	22.2	38.9	38.9	18.8
526A	Aides-soignants (de la fonction publique ou du secteur privé)	8810A	Aide à domicile	1	0	15	40	100	20	14.3
431A	Cadres infirmiers et assimilés	#####	Pas d'information utile pour coder	1	1	13	30.8	30.8	15.4	30.8
311D	Psychologues, psychanalystes, psychothérapeutes (non médecins)	#####	Pas d'information utile pour coder	1	0	11	18.2	18.2	9.1	9.1
526D	Aides médico-psychologiques	87###	Hébergement médico-social et social	1	1	11	63.6	81.8	0	9.1
431F	Infirmiers en soins généraux, salariés	8411Z	Administration publique générale	1	1	16	12.5	50	12.5	0
431A	Cadres infirmiers et assimilés	86###	Activités pour la santé humaine	1	0	17	35.3	35.3	5.9	17.6
311D	Psychologues, psychanalystes, psychothérapeutes (non médecins)	#####	Pas d'information utile pour coder	1	1	15	20	13.3	0	0
433A	Techniciens médicaux	8622A	Activités de radiodiagnostic et de radiothérapie	1	0	15	46.7	66.7	86.7	20
432C	Autres spécialistes de la rééducation, libéraux	8690E	Activités des professionnels de la rééducation, de l’appareillage et des pédicures-podologues	-	0	18	22.2	16.7	5.6	0
433C	Autres spécialistes de l'appareillage médical (indépendants et salariés)	3250A	Fabrication de matériel médico-chirurgical et dentaire	0	0	16	6.2	68.8	43.8	26.7
432B	Masseurs-kinésithérapeutes rééducateurs, salariés	86###	Activités pour la santé humaine	1	1	12	8.3	100	8.3	0
431F	Infirmiers en soins généraux, salariés	8690D	Activités des infirmiers et des sages-femmes	0	0	12	33.3	91.7	8.3	0
